# Supplementary material for: Conserved upstream open reading frames in higher plants
Source: BMC Genomics. 2008 Jul 31;9:361. doi: 10.1186/1471-2164-9-361 (PMC2527020; doi:10.1186/1471-2164-9-361)
Supplement: Additional file 9 — uORFSCAN. 'uORFSCAN program'. [file 1471-2164-9-361-S9.zip]

Archive with 9 entries (4 files):
- uORFSCAN/alignments/
- uORFSCAN/clustalw.exe
- uORFSCAN/errors/
- uORFSCAN/inputs/
- uORFSCAN/inputs/AK100589.txt
- uORFSCAN/MANUAL.doc
- uORFSCAN/predictions/
- uORFSCAN/uORFs/
- uORFSCAN/uORFSCAN.jar
