# Supplementary material for: Conserved upstream open reading frames in higher plants
Source: BMC Genomics. 2008 Jul 31;9:361. doi: 10.1186/1471-2164-9-361 (PMC2527020; doi:10.1186/1471-2164-9-361)
Supplement: Additional file 9 — uORFSCAN. 'uORFSCAN program'. [file 1471-2164-9-361-S9.zip › uORFSCAN/inputs/AK100589.txt]

>AK100589 |CLONE_ID=211430|CLONE_NAME=J023106D22|CLUSTER_ID=595|RIKEN
TAGCCGCACCGCACGCTTTCTTGCATAAGAACTCCCCCCCCTCCTCGCTCCCCGCCGCCGCCGCCGTTTTCTTGGAGAGGAGAAATCCGTAGGCTCAGAGGATTTTTGGTAGTCTTGTTTCGTGATATTCGTGAAGAGGGGGGGAGCTAAGGGGGGATTCGTAAGATCAGAATTGGATCACGCGGGGGCGCGCTCGGGATCGGGGGTTCCAAACACAGCTTCTTCGTTGAATTTAAGTGGATGTACTAATGGAGTCAAAGGGTGGCAAAAAGAAGTCTAGCAGTAGTCGTTCCTTGATGTATGAAGCTCCCCTTGGCTACAGCATTGAGGACGTTCGACCTGCCGGAGGCGTGAAGAAGTTCCAGTCTGCTGCTTACTCCAACTGCGCGAAGAAGCCATCCTGATAGCCCTTTCGGCTTCTCCATCCTAGTAGTTTAGGATTTCTTGCAATTCCATTTTGGCACTTTTCTTCTGACCTATTTCTCTGGCTGCTGCTTCCTGATAATCGACCAGTTCTCTAGTCTTGCTCCCTGCACTCCTCCCTCCTCCATCTCCGGCACAGTGTTCTGACCAACCTGCTCCAATGGGTGTCTTGTCTGCTGCTGACCCTCCCCCAGTCTCAGCAATTGGGTTTGAGGGCTATGAGAAGCGCCTTGAGATCACTTTCTCTGAGGCACCTGTCTTTGCTGACCCTGATGGTCGGGGTTTGCGCGCCCTCTCCAGGGCCCAGATTGACTCTGTTCTGGATCTTGCACGGTGCACCATTGTGTCCGAGCTGTCCAACAAGGACTTTGACTCCTATGTCCTCTCTGAGTCCAGCCTGTTTATCTATTCTGATAAGATTGTGATTAAGACCTGTGGGACTACAAAGCTCCTGCTCACAATTCCAAGGATTCTTGAGCTTGCTGAAGGGCTTTCTATGCCACTTGCTGCTGTGAAGTACTCCCGCGGGATGTTCATCTTCCCCAGTGCACAGCCTGCTCCCCACAGGAGCTTCTCTGAGGAAGTTGCTGTCCTCAACCGCTACTTTGGCCATCTGAAATCTGGTGGTAATGCTTATGTGATTGGAGATCCAGCAAAGCCTGGCCAGAAGTGGCATATCTACTATGCTACTCAGCACCCGGAGCAACCTATGGTTACCCTTGAAATGTGCATGACCGGACTGGACAAGGAGAAAGCTTCAGTCTTTTTCAAGACTTCTGCTGATGGTCACACATCATGTGCTAAGGAAATGACAAAACTCTCGGGCATCTCTGACATTATCCCAGAGATGGAGATCTGTGACTTTGACTTCGAACCCTGCGGCTACTCCATGAATGCAATCCATGGCTCAGCGTTTTCTACCATTCATGTGACCCCTGAGGATGGCTTCAGCTACGCCAGTTATGAGGTCGTGGGCTTCGACGCCTCTACTCTTGCTTATGGCGACCTGGTGAAGAGGGTCCTCAGGTGCTTTGGCCCTTCGGAGTTCTCTGTTGCTGTTACCATCTTTGGTGGGCATGGTCATGCTGGAACATGGGCAAAGGAGCTCAATGCTGATGCTTACAAATGCAACAACATGGTAGAGCAGGAGCTGCCCTGTGGTGGCCTCCTCATCTACCAGAGCTTCGACGCTACTGAAGACGTACCTGTTGCTGTTGGGTCGCCCAAATCTGTTCTGCACTGCTTCGAGGCTGAGAATATGGTGAACCCTGCTCCTGTTAAGGAAGGTAAACTGGGCAATCTTCTCCCCTGGGGAGAGGATGCGTTGGAGGAGAATGATGGAGTGTTTGATGAGTAAGATGGGACTTCTGGTGACGATTCGCTGCTTTGTTTTCATTCCGTGGCATTTTTATCTGTTGAGGTTGTCGTTTGGTTATTCTGTGAAGCAGCCAGCCAGGCTATTAGTATTTTCGCTTGTAAGCATGTGTTCTGATCTTGGGACGTATGCTTGGTCTAAATAATAATGGTGAACTAAAAGCTCTAGGTGGTCAGCTGCGTCTGCCACAATGAGCATGCGTCGGGAGAAATGTTGTCAAAACATATGAATAAGTATTTGCGGGAAATTTCCTTTGCCTTCTGCT
>TC264559 UP|Q9ZPJ1 (Q9ZPJ1) S-adenosylmethionine decarboxylase, complete
GACCCACGCTTCCGCCCACGCTTCCGCGCCGCCGCCACCACCGCCGCAGCTAGATAAGAAGAAAAAAAGAGAGAGAAGAACTCGTCGGGAGGGCTCGAGATCTGTGTCGGGAGAGAGGGAATTCTTGAGATCGGAATCGGAACAAGCGGGCGCGCTCGGGATCGGGGTTACCATACAATTTTTCCCAGGAACCTTTAGTGAATGTGCTAATGGAGTCAAAGGGTGGCAAAAAGTCTAGCAGTAGTAGTTCCCTGATGTACGAAGCACCCCTCGGCTACAGCATTGAAGACGTTCGACCTGCTGGAGGCGCCAAGAAGTTCTCTGCTGCATACTCGAACTGCGCGAAGAAGCCATCCTGATATCGTTTTTGGCATCCCCTTCCCGTAGTTTAGGATTTTTATGCAATTTTATTCTGACTCTTTTCTCCCACCAATCTCTCTGGCTTGCTGCTTCACGATAATCGACCAGTTCTCTAGTCTTTCTCCCTCTGTTCCTCTCTGCTCTGCTTTCTGACTCAAACTGCAACAATGGCTGCCCCGACCTCTGCGATCGGGTTTGAGGGCTACGAGAAGCGCCTCGAGATCACCTTCTCCGAGGCATCAATCTTTGCCGACCCTCATGGTCGTGGCCTGCGCGCCCTCTCCAGGGCCCAGATTGACTCTGTTCTTGATCTTGCACGGTGCACCATTGTGTCCGAGCTCTCCAACAAGGACTTCGACTCGTATGTGCTATCTGAGTCGAGCCTGTTCATCTACTCTCAGAAGATTGTGATCAAGACCTGTGGGACTACCATGCTCCTGCTCACCATTCCTAGGATTCTTGAGCTTGCTGAAGAGCTGTGCATGCCGCTTGCTGCCGTGAAGTACTCTCGTGGGATGTTCATCTTCCCCGGCGCACAGCCTGCTCCCCACAGGAGCTTCTCTGAGGAGGTTGATGTCCTGAACCGCTACTTCGGCCACCTGAAGTCTGGTGGCAATGCTTATGTGATCGGAGACCCAGCGAAGCCTGGCCAGAAGTGGCACATCTACTATGCCACCGAGCAACCTGAGCAGCCCATGGTCACCCTGGAGATGTGCATGACTGGGCTGGACAAGAAGAAGGCCTCTGTCTTCTTCAAGACTCAAGCTGATAGCCACGTTTCCTGCGCCAAGGAGATGACCAAGCTCTCTGGTATCTCCGACATCATTCCCGAGATGGAGGTCTGTGACTTCGACTTCGAGCCCTGCGGCTACTCCATGAACGCCATCAACGGATCTGCCGTCTCCACCATCCATGTGACCCCCGAGGACGGCTTCAGCTATGCGAGCTACGAGGTCATGGGCATGGACGCCTCCGCCCTGGCCTACGGCGACATCGTCAAGAGGGTCCTCCGGTGCTTTGGCCCTTCAGAGTTCTCTGCGGCGGTCACCATCTTTGGTGGCCGCGGCCACGCCGCCACCTGGGGCAAGAAGCTCGACGCCGAGGCATACGACTGCAACAACGTTGTGGAGCAGGAGCTCCCCTGTGGAGGCGTCCTCATCTACCAGAGCTTTACCGTGAACGAAGAGGTTGCTGTCTCTGCCGGGTCGCCCAGGTCCGTCTTCCACTGCTTCGAGGCCGAGAGTGTGCACAGCCACCCTCTGGTCAAGGAAGGCAAGCTCGCCAACCTCCTCGCATGGCGGGCGGAGGAGGATTCTCTGGAAGAGGGCGCGGTGCTGTGCGAGTGAAGACATGATTTGCTGTCGCTATTCCATCTGTGGAATTTGTTCTGACTGTCAGTTTGTCGTTTGGTTACTGTGAAGCAGCCGGCCAGGCTATTGCTCTCTGAATAAACTATTAGCTCTAGGTGGTTTGCTGCGTCTGCCACAATGAGCGTACTTCTGGGGAAAAGCTGTCTCGAACTTATAAATAAGCATTATTTTTCCTATAAAAAAAAAGACCTCGGCCGCGACCACGCGAAGCACGAGTGCGGCCGCCTGCAGGGCGACCAGAGGGGAGAGGCACCAACGCGTTGGAAGCAGACCT
>TC130707 homologue to UP|Q9ZPJ1 (Q9ZPJ1) S-adenosylmethionine decarboxylase, complete
CGTCCGGCACGCTAACTCGTCGCACAAGAATTTCCTCCCACCCCCCACCGCCTCGCCGCCGCCACCGCAGCCAGATAAGAAAAGAAGAAGAAAAGAGAGAGAAGGACTCGTCGGGAGGGCTCGAGATCTGTGTCGGGAGAGGGGGGAATTCTTGAGATCGGAACCGGAACAAGCGGGCGCGCTCGGGAAGGGGTTACCATACCAATTTTTCCCAGGAACCCTTAGTGAATGTTCTAATGGAGTCAAAGGGTGGCAAAAAGTCTAGCAGTAGTAGTTCCCTGATGTACGAAGCTCCCCTCGGCTACAGCATTGAAGACGTTCGACCAGCTGGAGGCGCAAAGAAGTTTTCTGCTGCATACTCAAACTGCGCGAAGAAGCCATCCTGATATCGTTTTTGGCTTTCCCCTTCCCGTAGTTTAGGATTTTTATGCAATTTTATTCTGACTCTTTTCTCCCACCAATCTCTCTGGCTTGCTGCTTCACGATAATCGACCAGTTTTCTAGTCTCTCCCCCTCTGTTCCTCTCTGCTCTGCTTTCTGACTCAAACTGCAACAATGGCCGCCCCGACCTCTGCGATCGGGTTTGAGGGCTACGAGAAGCGCCTCGAGATCACCTTCAACGAGGCATCAATCTTTGCTGACCCTCATGGTCGTGGCCTGCGCGCCCTCTCTAGGGCCCAGATTGACTCTGTTCTTGATCTTGCACGGTGCACCATTGTGTCCGAGCTCTCCAACAAGGACTTTGACTCGTATGTGCTATCTGAGTCGAGCCTGTTTATCTACTCTCAGAAGATTGTGATCAAGACCTGTGGGACTACCATGCTTCTGCTCACCATTCCAAGGATTCTTGAGCTAGCTGAGGAGCTGTGCATGCCGCTTGCTGCCGTGAAGTACTCCCGTGGGATGTTCATCTTCCCCGGCGCACAGCCTGCTCCCCACAGGAGCTTCTCTGAGGAGGTTGATGTCCTGAACAGCTACTTCGGCCACCTGAAGTCTGGTGGCAATGCCTATGTGATTGGCGACCCAGCGAAGCCTGGCCAGAAGTGGCACATCTACTATGCCACTGAGCAACCCGAGCAGCCCATGGTCACCCTGGAGATGTGCATGACTGGGCTTGACAAGAAGAAGGCATCTGTCTTCTTCAAGACTTCTGCTGATGGCCACGTCTCCTGTGCCAAGGAGATGACCAAGCTCTCTGGTATCTCCAACATCATCCCTGAGATGGAGGTGTGCGACTTCGACTTCGAGCCCTGCGGCTACTCCATGAACGCCATCAACGGATCTGCCTTCTCCACCATCCATGTGACCCCCGAGGACGGCTTCAGCTACGCGAGCTATGAGGTCCAGGGCATGGACGCCTCCGCCCTGGTCTACGGCGACATCGTCAAGAGGGTCCTCCGGTGCTTCGGCCCTTCAGAGTTCTCTGTGGCGGTTACCATCTTCGGTGGCCGCGGCCACGCCGCCACCTGGGGCAAGAAGCTCGACGCCGAGGCATACGACTGCAACAACATCGTGGAGCAGGAGCTCCCCTGCGGGGGCGTCCTCATCTACCAGAGCTTTACCGCGAATGAAGAGGTTGCTGTCTCCGCCGGGTCGCCCAGGTCCGTCTTCCACTGCTTCGAGGGCGAGAATGTGGAGAGCGGCCACCCTCTGGTCAAGGAAGGCAAGCTTGCCAACCTGCTCGCATGGCGGGCGGAGGAGGATTCTCTGGAGGAGGGCGGGGTGCTGTGCGAGTGATAAGATGATTTTTGCTGTCGCTGTTCCGTCTGTGGAATTCGTTCTGACTTCCGTTTGTCGTTTTGGTTACTGTGAAGCAGCCGGCCAGGCTATTGCTACTCTGAATAAACTATTAGCTCTAGGTGGTTTGCTGCGTCTGCCACAATGAGCGTACTGTTTGGAGAAAATCTGTCACAACTTATAAATAAGCATTTTTTTTTATCTAAGACGAGCTTGTCCTACTGCATTCCTTTCTGCTCAAATAATATTTTAATTCTGT
>TC292591 UP|DCAM_MAIZE (O24575) S-adenosylmethionine decarboxylase proenzyme  (AdoMetDC) (SamDC) [Contains: S-adenosylmethionine decarboxylase alpha chain; S-adenosylmethionine decarboxylase beta chain] , complete
GCACGAGCGCAGTCAAGCCAAACGAGGGCATCCCTTCTTCAGCCGCACGCTTCTTGTTGCCAAAGAATTCCCTCCCCTAGCCGCCGCCGCCGCTCGTCTCCCTGAGAGGTGCCGGGACCGAGGATTTGGCCGAGTTCTAGGTAGAGAATCGGTTTTGCTTGTCTCAGCCCGGGGTCTGCTGCGTCTGGTGGTGGTGAAGGGGAGAAATTCGTGAGATCTGTTCCGGATCAGGCGTGCGAGCTCGGGAATCAGGGGTTTCACACATAGCTTCGTCGATTTGAATTTGATGTACTAATGGAGTCTAAGGGTGGCAAAAAGTCTAGCAGTAGTCGTTCCATGATGTATGAAGCTCCCCTTGGCTACAGCATTGAGGACGTTCGACCTGCCGGAGGCGTGAAGAAGTTCCAGTCTGCTGCTTACTCCAACTGCGCGAAGAAGCCATCCTGATATCCCTTTTGGCTTCCTCATTCTAGTAGTTTAGGATTTCTTTTCTGACACTTTGATTCTGACCAATCTCTCTGGCCTGCTGCTTCCTGATAATCGACCAGTTCCCCAGTCTTGCTCCTTGCACTCCTCCCTCCATCTCCAGCATTGTGTTCTGATTCACCTGCTCCAATGGCTGTTCTTTCTGCTGCTGATGCTTCCCCGGTCTCAGCTATCGGGTTTGAGGGCTATGAGAAGCGCCTTGAGATCACATTCTCTGAGGCACCTGTCTTTGTGGACCCTCATGGGCGTGGTTTGCGTGCCCTCTCCAGGGCCCAGATTGACTCTGTTCTGGATCTTGCACGGTGCACAATCGTGTCCGAGCTCTCCAACAAGGATTTCGACTCATATGTCCTTTCTGAGTCAAGCTTGTTTATCTATCCTCTGAAGATTGTCATCAAGACCTGTGGCACTACCAAGCTCCTGCTCACCATTCCAAGAATCCTTGAGCTTGCTGAAGAGCTGTCTATGCCACTTGCTGCTGTGAAGTACTCCCGTGGGACGTTCATCTTTCCTGGCGCACAGCCAGCCCCCCACAGGAGCTTCTCTGAGGAAGTTGCTGCACTTAACCGCTACTTTGGCGGCCTGAAATCTGGTGGTAATGCTTATGTGATTGGAGATCCAGCAAGACCTGGACAGAAGTGGCACGTCTTCTACGCCACTGAGTACCCAGAGCAACCAATGGTTAACCTTGAGATGTGCATGACTGGTCTGGACAAGAAGAAAGCTTCTGTCTTTTTCAAGACTAATGCTGATGGGAACACAACATGTGCCAAGGAAATGACAAAGCTCTCTGGCATCTCTGAAATCATCCCCGAGATGGAGATCTGCGATTTTGACTTCGAACCCTGTGGCTACTCCATGAATGCGATCCATGGCTCTGCATTCTCCACAATCCATGTGACGCCCGAGGACGGTTTCAGCTACGCCAGTTACGAGGTTATGGGCTTGGATGCCACTGCTCTGTCTTATGGTGACCTTGTCAAGAGGGTCCTCCGGTGCTTTGGCCCCTCAGAGTTTTCCGTTGCCGTGACCATCTTCGGCGGGCGTGGCCATGCCGGGACATGGGGAAAGGCACTTGGTGCAGAGGTCTATGACTGCAACAACATGGTGGAGCAGGAGCTGCCTGGAGGCGGGCTCCTCGTGTACCAGAGCTTCTGTGCTGCTGAAGACGCTGTTGCTACCTCGCCCAAATCTGTTTTCCACTGCTTTGACGGCGAGAACGTGGAGAGTGCTCCTCCTCCTATGAAGAAGGACTACAAGCTGGCTAATCTTCTCTGCTGGGAGGAGGAAGCGGATGCCATGGAGGAGAAGGCGGGAGTGCTTGATGAGTAAGACGGGCTTCTGGGGTCGATTTGCTTCTGAGTTGTTTATTTTATATCGTCGCAATTTCGTGGTTGTCGTTTGGTTATTCTGTGAAGCAGCCAAGCCAGGCTATTGTTATGAAAATTTGTCGTCTGTAAGCATGTGAACTTCCGATGTTGCCACATGCTGGATCAGTCTGAATAAGTAAGTATGCAGCTCTAGGTGGTCAGCTGCGTCTACCACAATGAGCATGAACGTATGGAGAAATATCTGTGAACCCATTTTGTTTATGAATAAGATTTGTTTTTTTCGAGTTAAAGTGGTTTGGTTGTTAGTCTTAAATTTCTTTTGTTATACCGCGGTCACCGTTACTTCTGCACCACTCACTGCAAAGGAATTAGTTTATTTCCACAGGAAAACACACATAGAACATGAAAATTTCCTACAATCCAAATTAGTTTATTTCCACAGGAAAACACACATAGAACATGAAAATTTCCTACAATCCAAAGAGGGATCCCATCGTATATTAATTTTACTTTTTGTTTGTCCTTTATTTCAGTGCAAGGTGAATGTTAAAGAGATATTTTGGT
>TC91317 homologue to SP|O24575|DCAM_MAIZE S-adenosylmethionine decarboxylase proenzyme  (AdoMetDC)(SamDC) [Contains: S-adenosylmethionine decarboxylase alpha chain; S-adenosylmethionine decarboxylase beta chain]. {Zea mays;} , partial (98%)
CCTACTGGAGCCGCACGCTTCTTGTTGCCAAAGAATTCCCTCCCCCTAGCCGCCGCCGCCGCCGCTCGTGTCGCCGAGAGAAGGTGACGAGACCGAGGAACTCGCCGAGTTCTTGGTAGAGAATCGGTTTTGCTTGTCTCAGCCCGGGGTCTGCTGCGTCGGGTGGTGGTGAAGGGGGGAAATTCGTGAGATCTGTTCCGGATCACGCGTGCGCGCTCGGGAATCGGGGTTCCTCACATAGCTTCGTCGATTTGAATTTGATGTACTAATGGAGTCTAAGGGTGGCAAGAAGTCTAGCAGTAGTCGTTCAATGATGTATGAAGCTCCCCTTGGCTACAGCATTGAGGATGTTCGACCTGCCGGAGGCGTGAAGAAGTTCCAGTCTGCTGCTTACTCCAACTGCGCAAAGAAGCCATCCTGATATCCCTTCTGGTTTACTTGTTCTTGTAGTTTAGGATTTCTTTTCTGACACTTTGATTCTGACCAATCCCTCTGGCCTGCTGCTTCCTGATAATCGACCAGTTCCCCAGTCTTGCTCCCTGCACTCCTCCCTCCACCGTCTTCATCTCCAGCATTGTGTTCTGATTCACCTGCTCCAATGGCTGTTCTTTCTGCTGCTGATGCTCCCCCGGTCTCAGCTATCGGGTTTGAGGGCTATGAGAAGCGCCTTGAGATCACATTCTCTGAGGCACCTGTCTTTGCCGACCCTCATGGGCGTGGTTTGCGTGCCCTCTCCAGGGCCCAGATTGACTCTGTTCTGGATCTTGCACGGTGCACAATTGTGTCCGAGCTCTCCAACAAGGATTTTGACTCCTATGTCCTCTCTGAGTCAAGCTTGTTTATCTATCCTCTGAAGATTGTCATCAAGACCTGTGGCACTACCAAGCTCCTGCTCACCATTCCAAGGATACTTGAGCTTGCTGAAGAGCTGTCTATGCCACTTGCTGCTGTGAAGTACTCCCGTGGGACGTTCATCTTTCCCGGTGCACAGCCAGCTCCTCACAGGAGCTTCTCTGAGGAAGTTGCTGCGCTTAACCGCTACTTTGGTGGCCTGAAATCTGGTGGTAATGCTTATGTGATTGGAGATCCAGCAAGACCTGGACAGAAGTGGCACATCTACTACGCCACCGAGTACCCAGAGCAACCAGTGGTTAACCTTGAGATGTGCATGACTGGTCTGGACAAGAAGAAAGCTTCAGTCTTTTTCAAGACTAATGCTGATGGTAACACAACATGTGCCAAGGAAATGACGAAGCTCTCTGGTATATCTGAAATTATCCCTGAGATGGAGATCTGTGATTTTGACTTTGAACCCTGTGGCTACTCCATGAATGCGATCCATGGCTCTGCATTCTCAACAATCCATGTGACGCCTGAGGATGGTTTCAGCTACGCCAGTTATGAGGTTATGGGCTTTGATGCCACTGCTCTGTCTTATGGTGACCTCGTCAAGAGGGTCCTTAGGTGCTTTGGCCCCTTGGAATTTTCTGTTGCTGTGACCATCTTCGGCGGGCGTGGCCAAGCTGGGACGTGGGGAAAGCAACTTGGTGCAGAGGTTTATGACTGTAACAACATGGTGGAGCAGGAGCTGCCTGGTGGCGGACTCCTCATCTACCAGAGCTTCTGTGCTGCTGAAGACGCTGTTGCTACCTCGCCCAAATCTGTTCTTCACTGCTTCGAAGGTGTGAACATGGAGAATGCTCCTCCTGTGAAGGACCGCAAACTGGCTAATCTTCTCTGCTGGGAGGAAGTGGATGCCATGGAGAAGGATGGAGTGCTTGATGAGTAAGATGGGCTTCTGGTGTCGATTTGCTTCTGAGTTGTTTTTTTTATCTTTGCAATTTCGTTGTCGTCGTTTGGTTATTCTGTGAAGCAGCCAAGCCAGGCTATTAGAGTATGAAAAATGTCGTCTGTAAGCATGTTTTCCTATGTTGCCACATGCTGAATCAATTTGAATAAGTATTAATACAGCTCTAGGTGGTCAGCTGCGTCTACCACAATGAGCATATATGTATGGAGAAATGTCTGTCCAAGCATTTTATTTAAGAATAATAATTTTTTTTCGAGTTAAAGTGATATGTGATTTGTTTCTT
